# Supplementary material for: Highly multiplexed 3D profiling of cell states and immune niches in human tumors
Source: Nat Methods. 2025 Sep 29;22(10):2180–93. doi: 10.1038/s41592-025-02824-x (PMC12510885; doi:10.1038/s41592-025-02824-x)
Supplement: Supplementary file 10 — Supplementary Table 1: Sample metadata and related identifiers. Supplementary Table 2: Definitions of all protein abbreviations. Supplementary Table 3: CyCIF antibody panel used for LSP13626 MIS and VGP datasets, the first serial section from a patient with cutaneous melanoma. Supplementary Table 4: CyCIF antibody panel used for LSP13625 MIS and VGP datasets, the first serial section from a patient with cutaneous melanoma. Supplementary Table 5: CyCIF antibody panel used for metastatic melanoma (LSP22409/WD-100476). Supplementary Table 6: CyCIF antibody panel used for metastatic melanoma in lung (LSP22408). Supplementary Table 7: CyCIF antibody panel used for glioblastoma (LSP17378). Supplementary Table 8: CyCIF antibody panel used for serous tubal intraepithelial carcinoma (LSP18251). Supplementary Table 9: CyCIF antibody panel used for tonsil (LSP13357). Supplementary Table 10: CyCIF antibody panel used for fragile melanoma in situ (LSP27564). [file 41592_2025_2824_MOESM10_ESM.xlsx]

## Sheet: Supplementary Table 1
	Supplementary Table 1. Clinical data related to the analyzed specimens.
Dataset #	Sample type	LSP Slide ID	Other IDs	Number of regions imaged from this sample	Sample Identifier in manuscript	View primary data online (via Minerva software)	Other Publications using related samples
1	Melanoma	LSP13626	HTAN Participant: HTA7_1	2	MIS	https://www.cycif.org/data/mel-3d-mis-2	Nirmal, Maliga, Vallius, et al. Cancer Discovery. (doi.org/10.1158/2159-8290.CD-21-1357)
					VGP	https://www.cycif.org/data/MIP-Dataset1-LSP13626-invasive-margin
2	Melanoma	LSP13625	HTAN Participant: HTA7_1	2	MIS	https://www.cycif.org/data/MIP-F8a
					VGP	https://www.cycif.org/data/MIP-F8c
3	Melanoma	LSP22409	CHTN*: WD-100476	1	metastatic	https://www.cycif.org/data/MIP-CHTN
	Tonsil	LSP13357	N/A	1	tonsil	https://www.cycif.org/data/tonsila-MIP
	Lung metastasis	LSP22408	N/A	1	Lung Metastasis (lungMET)	https://www.cycif.org/data/MAX-cycle1-3D-MERGED
	serous tubal intraepithelial carcinoma (STIC)	LSP18251	Kader et al: Pt 9; HTAN Participant: HTA7_1247	3	TR3	https://www.cycif.org/data/ovarianTR3-MIP	Kader et al. Cancer Discovery. (doi.org/10.1158/2159-8290.CD-24-1366)
					TR4	https://www.cycif.org/data/ovarianTR4-MIP
					TR5	https://www.cycif.org/data/ovarianTR5-MIP
	Glioblastoma (GBM)	LSP17378	N/A	1	GBM	https://www.cycif.org/data/LSP17378-GBM-MIP	Coy et al. (doi.org/10.1101/2023.11.07.566063)
	* Cooperative Human Tissue Network, run by the National Cancer Institute. See chtn.cancer.gov.
	** Human Tumor Atlas Network (HTAN) - Data and metadata from different samples from the same patient are available to download from the HTAN data portal, visit https://docs.humantumoratlas.org/open_access/cds_imaging/ and follow the instructions provided.
	MELANOMA SAMPLES
	Sample / Participant ID	HTAN identifier	sex	age	race	ethinicity	classification	histology	Clark level	stage	anatomic site	Breslow depth (mm)	mitoses	TILs	regression	lymphatic invasion	perineural invation	vascular invasion	diameter of lesion (mm)	ulceration	lymph nodes involved at dx	BRAF mutation status	prior malignancy	family hx of any malignancy	family hx of melanoma	last known disease status	last follow up	vital status
	HTA7_1	HTA7_1	Male	61.7808	White	Not hispanic or latino	Primary	Superficial spreading melanoma	IV	Stage IIC	Skin of right forearm	14	4	Present, non-brisk	Absent	Not identified	Not identified	Not identified	15	Present	No	Negative (IHC)	No	Yes	No	Loco-regional metastasis	730	Alive
	WD-100476	N/A	Male	51	White	Not hispanic or latino	Primary	Nodular melanoma	V	Stage IIIC	Skin of left ankle	20	15	N/A	N/A	Indeterminate	N/A	Indeterminate	41	Present	Yes	Positive (Val600Glu)	N/A	N/A	N/A	N/A	N/A	N/A
	STIC SAMPLES
	LSP Slide ID	Patient ID ( Kader et al Publication)	Block	Age at Diagnosis (yrs)	Age at Last Follow up (yrs)	BRCA status	BRCA-Mut/WT	surgeries performed	Stage (HGSOC)	Lesions	FT_Fimbriae Involvement	Ovary Involvement	Metastatic sites	Breast Ca/Other Ca type	p53_IHC_HGSOC	Treatment Type	comments_Treatment	Vital Status at Last Follow up	Race	Ethnicity
	LSP18251	Pt 9	1F	68	75	BRCA2	Mut	BSO (+ hysterectomy)	IC	STIC, INV Ca	Right FT (STIC)	Bilateral	x	yes	overexpression	post surgical chemotherapy + trial	Taxol/carboplatin x 6 cycles completed in 2017. Started Light trial in 2018.	alive	white	non hispanic or latino
	GBM SAMPLE
	LSP slide ID	Age	Sex	Tissue	Diagnosis	IDH-status	W.H.O. Grade	Primary/Recurrent	Molecular Profiling	Sequence alterations	Copy-number alterations	Structural alterations
	LSP17378	76	Male	Frontal Lobe	Glioblastoma	Wildtype	4	Primary	Not performed	Not performed	EGFR gain, MET amplification, polysomy 7; loss of CDKN2A; PTEN single copy loss, 10q loss	Not performed

## Sheet: Supplementary Table 2
Supplementary Table 2: Definitions of all protein abbreviations.
Referred to as:	HGNC Gene Symbol	Gene ID	Significance
BAF1	BANF1	BANF	Targeted to sites of nuclear envelope rupture.
BRAF	BRAF	BRAF	Activated mutation V600E is common driver of melanoma
catalase	CAT	CAT	Peroxisomal marker. Also present in red blood cells.
CD103	ITGAE	ITGAE	Expressed on skin-homing T-cells and and some dendritic cells
CD11b	ITGAM		Myeloid marker present on neutrophils and some macrophages
CD11c	ITGAX	ITGAX	Myeloid marker present on monocytes, dendritic cells and some macrophages
CD15	none		Glycosylation rich on neutrophils
CD20	MS4A1		Marker of mature B lymphocytes
CD206	MRC1		Surface marker expressed on dermal macrophages
CD31	PECAM1	PECAM1	Labels arteriala, venous and and some lymphatic endothelial cells
CD3E	CD3E	CD3D	Defines T lymphocytes
CD4	CD4	CD4	Specifies CD4+ T lymphocytes CD3E. Also expressed on some macrophages
CD45RO	PTPRC		CD45 splice isoform associated with memory T lymphocytes
CD8	CD8A	CD8A	Specifies CD8+ T lymphocytes with CD3E
COX-IV	COX4	COX4I1	Defines mitochondrial matrix.
CyclinD1	CCND1	CCND1	Cell cycle protein associated with G1. The mutated version is associated with melanoma.
E-Cadherin / ECAD	CDH1	CDH1	Epidermal cell adhesion marker expressed in skin keratinocytes and normal melanocytes
FOXP3	FOXP3	FOXP3	Specifies regulatory T lymphocytes with CD4 and CD3E.
GZMB	GZMB	GZMB	Defines cytotoxic lymphocytes
IFNɣ	IFNG	IFNG	Inflammatory cytokine expressed in many cell types as part of anti-tumor response. Induces local expression of interferon stimulated genes
IRF1	IRF1		Protein induced by persistent interferon stimulation
KI67	KI67	MKI67	Marker expressed by proliferating cells. Also expressed in activated T lymphocytes
LAG3	LAG3	LAG3	Inhibitory immune checkpoint receptor in T lymphocytes and NK cells. Defines exhausted T lymphocytes
LaminABC/ lamin	multiple genes		Defines nuclear lamina, the inner boundary of the nucleus
lysozyme C	LYZ	LYZ	Antibacterial protein in secretory granules expressed by neutrophils
MART1	MART1	MART1	Defines melanocytes in skin. Cytoplasmic marker in some melanomas.
MHC-I	multiple genes		Antigen presentation by all somatic cells. In this paper, all HLA-A and HLA-B genes.
MHC-II	multiple genes		Antigen presentation by professional antigen presenting cells including dendritic cells, macrophages and B lymphocytes. In this paper, HLA-DRB1 genes.
MITF	MITF	MITF	Transcription factor that drive melanocyte transcription program. Nuclear marker in some melanomas.
MX1	MX1	MX1	Protein immediately induced by interferon stimulation. Forms intracellular aggregates.
NF-κB	NFKB1	RELA	Transcription factor associated with immune response
NF1	NF1	NF1	Mutation is a common driver of BRAF-independent melanomas.
NGFR	NGFR	NGFR	Neuronal lineage marker that indicates dedifferentiation of melanoma to a neural crest lineage.
NRAS	NRAS	NRAS	Mutation is a common driver of BRAF-independent melanomas.
p53	TP53	TP53	Tumor suppressor. DNA damage increases nuclear levels of this protein. Mutation is a common driver of cancers.
panCK	multiple genes	multiple genes	Labels cytoplasm of epithelial cells, keratinocytes, in skin epidermis, hair follices and secretory ducts.
PCNA	PCNA	PCNA	Protein expressed in proliferating cells. It is required in S phase as part of DNA replication machinery
PD1	PDCD1	PDCD1	Inhibitory immune checkpoint receptor expressed on membranes of activated T lymphocytes and NK cells. Defines both activated and exhausted states.
PD-L1	CD274	CD274	Inhibitory immune checkpoint receptor expressed on tumor and myeloid cells that binds PDCD1 to suppress lymphocytes function
PDPN	PDPN		Marker of fibroblasts and some vascular and lymphatic endothelia
PMEL	PMEL	PMEL	Lineage marker in melanocytes. Cytoplasmic marker in some tumors
pMLC2	MLC2	MLC2	Phosphorylation (Thr18/Ser19) associated with increased myosin function, cortical contractility and cell motility
PRAME	PRAME	PRAME	Protein expressed in a variety of cancers, including melanoma, but not melanocytes
S100A	S100A1	multiple genes	Melanoma progression marker. Also expressed in skin and a variety of stromal cells.
S100B	S100B	S100B	Melanoma progression marker. Also expressed by Langerhans cells, skin-resident dendritic cells
SOX10	SOX10	SOX10	Defines melanocytes and melanomas.
SOX9	SOX9	SOX9	Associated with transitional melanoma phenotype between melanocytic and neural crest lineage
pSTAT1	STAT1	STAT1	Phosphorylated (Tyr701) in response to interferon stimulation of cells.
TCF1	TCF1		Stem-ness marker of T lymphocytes
TIM3	HAVCR2	HAVCR2
VIM	VIM	VIM	Lineage: Mesenchymal
Vinculin	VCL		Cell tight junctions
α-SMA	ACTA2	ACTA2	Lineage: Perivascular cells, myofibroblasts, smooth muscle cells
β-actin	ACTB	ACTB	Actin cytoskeleton
β-catenin	CTNNB1	CTNNB1	Cell junctions and potential for WNT signaling
β-tubulin	TUBB		Microtubules and microtubule organizing center (MTOC)
γH2AX	H2AX	H2AX	Phosphorylated (Ser139) H2AX labels DNA damage foci.

## Sheet: Supplementary Table 3
Supplementary Table 3: CyCIF antibody for LSP13626 MIS and VGP datasets
Cycle	Channel	Target	Label	Vendor(s)	Catalog Number(s)	Clone Name	Antibody Species	Antibody Isotype	Dilution Factor 1:x	Antibody Name	RRID identifier
1	1	Hoechst 33342		Life Technologies	H3570				10000		AB_2651135
1	2	5'-HMC		Active Motif	39769		rabbit	IgG	200	5'-HMC	AB_10013602
1	2	N/A	Alexa Fluor 488	Invitrogen	A-11070		rabbit	IgG	500	Alexa Fluor 488	AB_2534114
1	3	MX1	Alexa Fluor 488	Cell Signaling Technology	7937BC	D3W7I	rabbit	IgG	200	MX1-AF488	AB_2799122
1	4	MART-1	Alexa Fluor 647	Abcam	ab225500	EPR20380	rabbit	IgG	150	MART-1-AF647	AB_2868593
2	1	Hoechst 33342		Life Technologies	H3570				10000		AB_2651135
2	2	HLA-A and HLA-B	Alexa Fluor 488	Abcam	ab198376	EPR1394Y	rabbit	IgG	500	HLA-A and HLA-B-AF488	AB_2943099
2	3	CD3E	Alexa Fluor 555	Cell Signaling Technology	57869BC	D7A6E	rabbit	IgG	200	CD3E-AF555
2	4	SOX10	Alexa Fluor 647	Abcam	ab270151	SP267	rabbit	IgG	100	SOX10-AF647	AB_2927700
3	1	Hoechst 33342		Life Technologies	H3570				10000		AB_2651135
3	2	MITF	Alexa Fluor 488	Abcam	ab201675	D5	mouse	IgG1	100	MITF-AF488	AB_2728787
3	3	S100B	Alexa Fluor 555	Abcam	ab274881	EP1576Y	rabbit	IgG	250	S100B-AF555	AB_2890062
3	4	Granzyme B	Alexa Fluor 647	Santa Cruz Biotechnology	sc-8022 AF647	2C5	mouse	IgG1	50	Granzyme B-AF647	AB_2232723
4	1	Hoechst 33342		Life Technologies	H3570				10000		AB_2651135
4	2	Lamin-A/C	Alexa Fluor 488	Cell Signaling Technology	8617S	4C11	mouse	IgG2a		Lamin-A/C	AB_10997529
4	2	Lamin-B1	Alexa Fluor 488	Abcam	ab194106	EPR8985(B)	rabbit	IgG		Lamin-B1-AF488	AB_2728786
4	3	Cytokeratin (pan)	eFluor 570	Thermo Fisher Scientific (eBioscience)	41-9003-80, 41-9003-82	AE1/AE3	mouse	IgG1	1000	Cytokeratin (pan)-eF570	AB_11218704
4	4	PD-L1	Alexa Fluor 647	Cell Signaling Technology	15005	E1L3N	rabbit	IgG	100	PD-L1-AF647	AB_2728832
5	1	Hoechst 33342		Life Technologies	H3570				10000		AB_2651135
5	2	S100 alpha	Alexa Fluor 488	Abcam	ab207367	EPR5251	rabbit	IgG	500	S100 Alpha-AF488	AB_2728788
5	3	PD1	phycoerythrin	Cell Signaling Technology	60333S	D4W2J	rabbit	IgG	100	PD1-PE	AB_2943233
5	4	CD31	Alexa Fluor 647	Abcam	ab218582	EPR3094	rabbit	IgG	100	CD31-AF647	AB_2857973
6	1	Hoechst 33342		Life Technologies	H3570				10000		AB_2651135
6	2	SOX9	Alexa Fluor 488	Abcam	ab196450	EPR14335	rabbit	IgG	100	SOX9-AF488	AB_2665383
6	3	PMEL	phycoerythrin	Abcam	ab246731	EP4863(2)	rabbit	IgG	200	PMEL-PE	AB_2890052
6	4	CD8a	eFluor 660	eBioscience	50-0008-82	AMC908	mouse	IgG2a, kappa	150	CD8a-eF660	AB_2574149
7	1	Hoechst 33342		Life Technologies	H3570				10000		AB_2651135
7	2	pMLC2	Alexa Fluor 488	Cell Signaling Technology	35145BC	E2J8F	rabbit	IgG	50	pMLC2-AF488
7	3	CD206	Alexa Fluor 555	Cell Signaling Technology	48352BC	E2L9N	rabbit	IgG	100	CD206-AF555
7	4	CD11b	Alexa Fluor 647	Abcam	ab204471	EPR1344	rabbit	IgG	50	CD11b-AF647	AB_204471
8	1	Hoechst 33342		Life Technologies	H3570				10000		AB_2651135
8	2	CD4	Alexa Fluor 488	R&D Systems	FAB8165G		goat	IgG	100	CD4-AF488	AB_2728839
8	3	LAG3	Alexa Fluor 555	Cell Signaling Technology	56141BC	D2G4O™	rabbit	IgG	100	LAG3-AF555	AB_2798739
8	4	CD20	eFluor 660	eBioscience	50-0202-80, 50-0202-82	L26	mouse	IgG2a	50	CD20-eF660	AB_11151691
9	1	Hoechst 33342		Life Technologies	H3570				10000		AB_2651135
9	2	PRAME	Alexa Fluor 488	Cell Signaling Technology	39509	E7I1B	rabbit	IgG	100	PRAME-AF488	AB_2943228
9	3	CD163	Alexa Fluor 555	Abcam	ab281746	EPR19518	rabbit	IgG	200	CD163-AF555	AB_2940922
9	4	IRF1	Alexa Fluor 647	Cell Signaling Technology	14105	D5E4	rabbit	IgG	150	IRF1-AF647	AB_2798393
10	1	Hoechst 33342		Life Technologies	H3570				10000		AB_2651135
10	2	Catenin beta-1	Alexa Fluor 488	Cell Signaling Technology	2849	L54E2	mouse	IgG1	200	Catenin beta-1-AF488	AB_10693296
10	3	CD3E	Alexa Fluor 555	Cell Signaling Technology	57869BC	D7A6E	rabbit	IgG	100	CD3E-AF555
10	4	CD8a	eFluor 660	eBioscience	50-0008-82	AMC908	mouse	IgG2a, kappa	100	CD8a-eF660	AB_2574149
11	1	Hoechst 33342		Life Technologies	H3570				10000		AB_2651135
11	2	CD11b	Alexa Fluor 488	Thermo Fisher Scientific (eBioscience)	53-0196-80, 53-0196-82	C67F154	mouse	IgG1, kappa	100	CD11b-AF488	AB_2637195
11	3	FOXP3	eFluor 570	eBioscience	41-4777-80, 41-4777-82	236A/E7	mouse	IgG1	100	FOXP3-eF570	AB_2573609
11	4	PD-1	Alexa Fluor 647	Abcam	ab201825	EPR4877(2)	rabbit	IgG	100	PD-1-AF647	AB_2728811
12	1	Hoechst 33342		Life Technologies	H3570				10000		AB_2651135
12	2	Ki-67	Alexa Fluor 488	Cell Signaling Technology	11882S	D3B5	rabbit	IgG	200	Ki-67 / clone D3B5	AB_2687824
12	3	CD11c	Alexa Fluor 555	Cell Signaling Technology	77882BC	D3V1E	rabbit	IgG	100	CD11c-AF555
12	4	COX4-1	Alexa Fluor 647	Cell Signaling Technology	7561S	3E11	rabbit	IgG	100	COX4-AF647	AB_10994876
13	1	Hoechst 33342		Life Technologies	H3570				10000		AB_2651135
13	2	SOX9	Alexa Fluor 488	Abcam	ab196450	EPR14335	rabbit	IgG	100	SOX9-AF488	AB_2665383
13	3	PMEL	phycoerythrin	Abcam	ab246731	EP4863(2)	rabbit	IgG	100	PMEL-PE	AB_2890052
13	4	CD103	Alexa Fluor 647	BioLegend	350209	Ber-ACT8	mouse	IgG1, k	300	CD103-AF647	AB_10640870
13	5	Lysozyme C	Alexa Fluor 790	Santa Cruz Biotechnology	sc-518012 AF790	E-5	mouse	IgG1 kappa	100	Lysozyme C-AF790	AB_2943318
14	1	Cyclin-D1	Alexa Fluor 488	Abcam	AB190194	EPR2241	rabbit	IgG	100	Cyclin-D1	AB_2728784
14	2	BANF1	Alexa Fluor 568	Abcam	ab208534	EPR7668	rabbit	IgG	100	BANF1-AF568	AB_2868492
15	1	Hoechst 33342		Life Technologies	H3570				10000		AB_2651135
15	2
16	2	CD15	Alexa Fluor 488	BioLegend	301910	HI98	mouse	IgM	150	CD15-AF488	AB_493257
16	3	Actin, cytoplasmic 1	Alexa Fluor 555	Cell Signaling Technology	8046S	13E5	rabbit	IgG	100	Actin, cytoplasmic 1	AB_11179208
16	4	PDPN	Alexa Fluor 647	BioLegend	916610		mouse	IgG1, κ	150	PDPN-AF647	AB_2810816
16	5	Mast Cell Tryptase	Alexa Fluor 790	Santa Cruz Biotechnology	sc-59587 AF790	AA1	mouse	IgG1 kappa	100	Mast Cell Tryptase-AF790	AB_2943323
17	1	Hoechst 33342		Life Technologies	H3570				10000		AB_2651135
17	2	Catalase	Alexa Fluor 488	Abcam	ab185041	EP1929Y	rabbit	IgG	300	Catalase-AF488	AB_2884892
17	3	Tubulin beta chain	Alexa Fluor 555	Cell Signaling Technology	2116S	9F3	rabbit	IgG	100	Tubulin beta chain-AF555	AB_10695881
17	4	H2AX	Alexa Fluor 647	BioLegend	613408	2F3	mouse	IgG1 kappa	150	H2AX-AF647	AB_2295046
18	1	Hoechst 33342		Life Technologies	H3570				10000		AB_2651135
18	2	Neurofilament L	Alexa Fluor 488	Cell Signaling Technology	8024	C28E10	rabbit	IgG	100	Neurofilament L-AF488	AB_10860421
18	3	E-cadherin	Alexa Fluor 555	Cell Signaling Technology	4295	24E10	rabbit	IgG	150	E-cadherin-AF555	AB_2728822
18	4	Granzyme B	Alexa Fluor 647	Santa Cruz Biotechnology	sc-8022 AF647	2C5	mouse	IgG1	100	Granzyme B-AF647	AB_2232723
18	5	Vimentin	Alexa Fluor 750	Cell Signaling Technology	69227BC	D21H3	rabbit	IgG	100	Vimentin-AF750
19	1	Hoechst 33342		Life Technologies	H3570				10000		AB_2651135
19	2	Neurofilament L	Alexa Fluor 488	Cell Signaling Technology	8024	C28E10	rabbit	IgG	200	Neurofilament L-AF488	AB_10860421
19	3	Nestin	eFluor 570	Thermo Fisher Scientific	41-9843-80	10C2	mouse	IgG1		Nestin-eF570	AB_2573652
19	4	HLA-DPB1	Alexa Fluor 647	abcam	ab201347	EPR11226	rabbit	IgG	200	HLA-BPB1-AD647	AB_2861375
19	5	Histone H3-Lys27-Trimethyl	Alexa Fluor 750	Cell Signaling Technology	98316	C36B11	rabbit	IgG	200	Histone H3-Lys27-Trimethyl-AF750	AB_2943245

## Sheet: Supplementary Table 4
Supplementary Table 4: CyCIF antibody for LSP13625 MIS and VGP datasets
Cycle	Channel	Target	Label	Vendor(s)	Catalog Number(s)	Clone Name	Antibody Species	Antibody Isotype	Antibody Name	RRID identifier
1	1	Hoechst 33342		Life Technologies	H3570					AB_2651135
1	2	MART-1		Abcam	ab210546	EPR20380	rabbit	IgG	MART-1	AB_2889292
1	2	Rabbit IgG	Alexa Fluor 488	Invitrogen	A-11070		goat	IgG	Goat anti-Rabbit IgG-AF488	AB_2534114
1	3	Langerin		R&D Systems	AF2088-SP		goat	IgG	Langerin	AB_355143
1	3	Goat IgG	Alexa Fluor 555	Thermo Fisher Scientific	A-21432		donkey	IgG	Donkey anti-Goat IgG-AF555	AB_2535853
1	4	SOX10		Abcam	ab216020	SOX10/1074	mouse	IgG2b, k	SOX10	AB_2847913
1	4	Mouse IgG	Alexa Fluor 647	Thermo Fisher Scientific	A-21237		goat	IgG	Goat anti-Mouse IgG-AF647	AB_2535806
2	1	Hoechst 33342		Life Technologies	H3570					AB_2651135
2	2	CD3E	Alexa Fluor 488	Cell Signaling Technology	86936BC	D7A6E	rabbit	IgG	CD3E-AF488
2	3	CD206	Alexa Fluor 555	Cell Signaling Technology	48352BC	E2L9N	rabbit	IgG	CD206-AF555
2	4	CD8a	eFluor 660	eBioscience	50-0008-82	AMC908	mouse	IgG2a, kappa	CD8a-eF660	AB_2574149
2	5	Cytokeratin (pan)	Alexa Fluor 750	Novus Biologicals	NBP2-33200AF750	AE-1/AE-3	mouse	IgG1 kappa	Cytokeratin (pan)-AF750	AB_2868569
3	1	Hoechst 33342		Life Technologies	H3570					AB_2651135
3	2	CD20	Alexa Fluor 488	eBioscience	53-0202-80, 53-0202-82	L26	mouse	IgG2a, kappa	CD20-AF488	AB_10734357
3	3	CD11c	Alexa Fluor 555	Cell Signaling Technology	77882BC	D3V1E	rabbit	IgG	CD11c-AF555
3	4	PD-L1	Alexa Fluor 647	Cell Signaling Technology	62813BC	E1L3N	rabbit	IgG	PD-L1-AF647
3	5	Alpha-actin-2	Alexa Fluor 750	R&D Systems	IC1420S-025	1A4	mouse	IgG2a	Alpha-actin-2-AF750	AB_2868436
4	1	Hoechst 33342		Life Technologies	H3570					AB_2651135
4	2	Lamin-B1	Alexa Fluor 488	Abcam	ab194106	EPR8985(B)	rabbit	IgG	Lamin-B1-AF488	AB_2728786
4	2	Lamin-A/C	Alexa Fluor 488	Cell Signaling Technology	8617S	4C11	mouse	IgG2a	Lamin-A/C	AB_10997529
4	3	LAG3	Alexa Fluor 555	Cell Signaling Technology	56141BC	D2G4O™	rabbit	IgG	LAG3-AF555	AB_2798739
4	4	PD-1	Alexa Fluor 647	Abcam	ab201825	EPR4877(2)	rabbit	IgG	PD-1-AF647	AB_2728811
4	5	Vimentin	Alexa Fluor 750	Cell Signaling Technology	69227BC	D21H3	rabbit	IgG	Vimentin-AF750
5	1	Hoechst 33342		Life Technologies	H3570					AB_2651135
5	2	Catenin beta-1	Alexa Fluor 488	Cell Signaling Technology	2849	L54E2	mouse	IgG1	Catenin beta-1-AF488	AB_10693296
5	3	Tubulin beta chain	Alexa Fluor 555	Cell Signaling Technology	2116S	9F3	rabbit	IgG	Tubulin beta chain-AF555	AB_10695881
5	4	HLA-DPB1	Alexa Fluor 647	abcam	ab201347	EPR11226	rabbit	IgG	HLA-BPB1-AD647	AB_2861375
5	5	phospho-Histone 3	Alexa Fluor 750	Cell Signaling Technology	43185BC	D2C8	rabbit	IgG	phospho-Histone 3-AF750
6	1	Hoechst 33342		Life Technologies	H3570					AB_2651135
6	2	CD4	Alexa Fluor 488	R&D Systems	FAB8165G		goat	IgG	CD4-AF488	AB_2728839
6	3	FOXP3	eFluor 570	eBioscience	41-4777-80, 41-4777-82	236A/E7	mouse	IgG1	FOXP3-eF570	AB_2573609
6	4	Gamma Tubulin	Alexa Fluor 647	Abcam	ab191114	TU-30	mouse	IgG1	Gamma Tubulin-AF647	AB_2889219
6	5	PCNA	Alexa Fluor 750	Cell Signaling Technology	24114BC	PC10	mouse	IgG2a	PCNA-AF750
7	1	Hoechst 33342		Life Technologies	H3570					AB_2651135
7	2	TCF1/TCF7	Alexa Fluor 488	Cell Signaling Technology	6444	C63D9	rabbit	IgG	TCF1/TCF7-AF488	AB_2797627
7	3	CD163	Alexa Fluor 555	Abcam	ab281746	EPR19518	rabbit	IgG	CD163-AF555	AB_2940922
7	4	CD31	Alexa Fluor 647	Abcam	ab218582	EPR3094	rabbit	IgG	CD31-AF647	AB_2857973
7	5	S6 (Ser235/236)	Alexa Fluor 750	Cell Signaling Technology	62788BC	D57.2.2E	rabbit	IgG	S6 (Ser235/236)-AF750
8	1	Hoechst 33342		Life Technologies	H3570					AB_2651135
8	2	HLA-A and HLA-B	Alexa Fluor 488	Abcam	ab198376	EPR1394Y	rabbit	IgG	HLA-A and HLA-B-AF488	AB_2943099
8	3	Vinculin	eFluor 570	Thermo Fisher Scientific	41-9777-80	7F9	mouse	IgG1	Vinculin-eF570	AB_2573646
8	4	IRF1	Alexa Fluor 647	Cell Signaling Technology	14105	D5E4	rabbit	IgG	IRF1-AF647	AB_2798393
8	5	ECP		Abcam	ab207429	EPR20357	rabbit	IgG	ECP	AB_2943114
9	1	Hoechst 33342		Life Technologies	H3570					AB_2651135
9	2	MX1	Alexa Fluor 488	Cell Signaling Technology	7937BC	D3W7I	rabbit	IgG	MX1-AF488	AB_2799122
9	3	CD66b	phycoerythrin	BioLegend	392903	6/40c	mouse	IgG1	CD66b-PE	AB_2750201
9	4	CD45	Alexa Fluor 647	BioLegend	304020, 304056	HI30	mouse	IgG1, kappa	CD45-AF647	AB_493034
9	5	S100A1		Abcam	ab183979	EPR19013	rabbit	IgG	S100A1	AB_2894716
10	1	Hoechst 33342		Life Technologies	H3570					AB_2651135
10	2	CPT1A	Alexa Fluor 488	Abcam	ab171449	8F6AE9	mouse	IgG2b	CPT1A-AF488	AB_2714024
10	3	Stat1 (pY701)	Alexa Fluor 555	Cell Signaling Technology	8183S	58D6	rabbit	IgG	Stat1 (pY701)-AF555	AB_10860600
10	4	MPO	Alexa Fluor 647	Santa Cruz Biotechnology	sc-365436-AF647	A-5	mouse	IgG1 kappa	MPO-AF647	AB_2943296
11	1	Hoechst 33342		Life Technologies	H3570					AB_2651135
11	2	CD11b	Alexa Fluor 488	Thermo Fisher Scientific (eBioscience)	53-0196-80, 53-0196-82	C67F154	mouse	IgG1, kappa	CD11b-AF488	AB_2637195
11	3	COX4	Alexa Fluor 555	Abcam	ab210675	EPR9442(ABC)	rabbit	IgG	COX4-AF555	AB_2857975
11	4	Granzyme B	Alexa Fluor 647	Santa Cruz Biotechnology	sc-8022 AF647	2C5	mouse	IgG1	Granzyme B-AF647	AB_2232723

## Sheet: Supplementary Table 5
Supplementary Table 5: CyCIF antibody for LSP22409
Cycle	Channel	Target	Label	Vendor(s)	Catalog Number(s)	Clone Name	Antibody Species	Antibody Isotype	Antibody Name	RRID identifier
1	1	Hoechst 33342		Life Technologies	H3570					AB_2651135
1	2	HLA-A and HLA-B	Alexa Fluor 488	Abcam	ab198376	EPR1394Y	rabbit	IgG	HLA-A and HLA-B-AF488	AB_2943099
1	3	CD3e	Alexa Fluor 555	Cell Signaling Technology	72741BC	D4V8L	rabbit	IgG	CD3e-AF555	AB_2755035
1	4	MART-1	Alexa Fluor 647	Abcam	ab225500	EPR20380	rabbit	IgG	MART-1-AF647	AB_2868593
1	5	PCNA	Alexa Fluor 750	Cell Signaling Technology	24114BC	PC10	mouse	IgG2a	PCNA-AF750
2	1	Hoechst 33342		Life Technologies	H3570					AB_2651135
2	2	CD8a	Alexa Fluor 488	Thermo Fisher Scientific	53-0008-80	AMC908	mouse	IgG2a, k	CD8a-AF488	AB_2574412
2	3	LAG3	Alexa Fluor 555	Cell Signaling Technology	56141BC	D2G4O™	rabbit	IgG	LAG3-AF555	AB_2798739
2	4	SOX10	Alexa Fluor 647	Abcam	ab270151	SP267	rabbit	IgG	SOX10-AF647	AB_2927700
3	1	Hoechst 33342		Life Technologies	H3570					AB_2651135
3	3	FOXP3	eFluor 570	eBioscience	41-4777-80, 41-4777-82	236A/E7	mouse	IgG1	FOXP3-eF570	AB_2573609
3	4	CD103	Alexa Fluor 647	Abcam	ab225153	EPR4166(2)	rabbit	IgG	CD103-AF647	AB_2884945
4	1	Hoechst 33342		Life Technologies	H3570					AB_2651135
4	2	TIM3	Alexa Fluor 488	Cell Signaling Technology	54669	D5D5R	rabbit	IgG	TIM3-AF488	AB_2799468
4	3	CD11c	Alexa Fluor 555	Cell Signaling Technology	77882BC	D3V1E	rabbit	IgG	CD11c-AF555
4	4	Granzyme B	Alexa Fluor 647	Santa Cruz Biotechnology	sc-8022 AF647	2C5	mouse	IgG1	Granzyme B-AF647	AB_2232723
4	5	PD-1	ArgoFluor 760	RareCyte	52-1017-701	EPR4877(2)	rabbit	IgG	PD-1-ArgoFluor 760	AB_2922797
5	1	Hoechst 33342		Life Technologies	H3570					AB_2651135
5	2	CD45RO	Alexa Fluor 488	BioLegend	304212	UCHL1	mouse	IgG2a, kappa	CD45RO-AF488	AB_528823
5	3	CD4	eFluor 570	eBioscience	41-2444-80, 41-2444-82	N1UG0	mouse	IgG2b	CD4-eF570	AB_2573602
5	4	PD-L1	Alexa Fluor 647	Cell Signaling Technology	15005	E1L3N	rabbit	IgG	PD-L1-AF647	AB_2728832
6	1	Hoechst 33342		Life Technologies	H3570					AB_2651135
6	2	TCF1/TCF7	Alexa Fluor 488	Cell Signaling Technology	6444	C63D9	rabbit	IgG	TCF1/TCF7-AF488	AB_2797627
6	3	Alpha-actin-2	eFluor 570	Thermo Fisher Scientific	41-9760-82	1A4	mouse	IgG2aK	Alpha-actin-2-eF570	AB_2573631
6	4	Ki-67	Alexa Fluor 647	Cell Signaling Technology	12075	D3B5	rabbit	IgG	Ki-67-AF647	AB_2728830
6	5	S6 (Ser235/236)	Alexa Fluor 750	Cell Signaling Technology	62788BC	D57.2.2E	rabbit	IgG	S6 (Ser235/236)-AF750
7	1	Hoechst 33342		Life Technologies	H3570					AB_2651135
7	2	MX1	Alexa Fluor 488	Cell Signaling Technology	7937BC	D3W7I	rabbit	IgG	MX1-AF488	AB_2799122
7	3	Actin, cytoplasmic 1	Alexa Fluor 555	Cell Signaling Technology	8046S	13E5	rabbit	IgG	Actin, cytoplasmic 1	AB_11179208
7	4	HLA-DPB1	Alexa Fluor 647	abcam	ab201347	EPR11226	rabbit	IgG	HLA-BPB1-AD647	AB_2861375
7	5	Histone H3	Alexa Fluor 750	Cell Signaling Technology	68829	D1H2	rabbit	IgG	Histone H3-AF750	AB_2943236
8	1	Hoechst 33342		Life Technologies	H3570					AB_2651135
8	2	Tubulin beta chain	Alexa Fluor 555	Cell Signaling Technology	2116S	9F3	rabbit	IgG	Tubulin beta chain-AF555	AB_10695881
8	3	IRF1	Alexa Fluor 647	Cell Signaling Technology	14105	D5E4	rabbit	IgG	IRF1-AF647	AB_2798393
8	4	Lysozyme C	Alexa Fluor 790	Santa Cruz Biotechnology	sc-518012 AF790	E-5	mouse	IgG1 kappa	Lysozyme C-AF790	AB_2943318
9	1	Hoechst 33342		Life Technologies	H3570					AB_2651135
9	2	Lamin-B1	Alexa Fluor 488	Abcam	ab194106	EPR8985(B)	rabbit	IgG	Lamin-B1-AF488	AB_2728786
9	2	Lamin-A/C	Alexa Fluor 488	Cell Signaling Technology	8617S	4C11	mouse	IgG2a	Lamin-A/C	AB_10997529
9	3	AXL		R&D Systems	AF154		goat	IgG	AXL	AB_354852
9	4	NGFR	Alexa Fluor 647	BD Biosciences	560326	C40-1457	mouse	IgG1, k	NGFR-AF647	AB_1645403
10	1	Hoechst 33342		Life Technologies	H3570					AB_2651135
10	2	CD4	Alexa Fluor 488	R&D Systems	FAB8165G		goat	IgG	CD4-AF488	AB_2728839
10	3	E-cadherin	Alexa Fluor 555	Cell Signaling Technology	4295	24E10	rabbit	IgG	E-cadherin-AF555	AB_2728822
10	4	CD31	Alexa Fluor 647	Abcam	ab218582	EPR3094	rabbit	IgG	CD31-AF647	AB_2857973
11	1	Hoechst 33342		Life Technologies	H3570					AB_2651135
11	2	MITF	Alexa Fluor 488	Abcam	ab201675	D5	mouse	IgG1	MITF-AF488	AB_2728787
11	3	SOX9	Alexa Fluor 555	Abcam	ab202516	EPR14335	rabbit	IgG	SOX9-AF555	AB_2943105
11	4	S100B	Alexa Fluor 647	Abcam	ab196175	EP1576Y	rabbit	IgG	S100B-AF647	AB_2868562
11	5	S100A1		Abcam	ab183979	EPR19013	rabbit	IgG	S100A1	AB_2894716
12	1	Hoechst 33342		Life Technologies	H3570					AB_2651135
12	2	Catalase	Alexa Fluor 488	Abcam	ab185041	EP1929Y	rabbit	IgG	Catalase-AF488	AB_2884892
12	3	Stat1 (pY701)	Alexa Fluor 555	Cell Signaling Technology	8183S	58D6	rabbit	IgG	Stat1 (pY701)-AF555	AB_10860600
12	4	pLCK-Try394	Alexa Fluor 647	Cell Signaling Technology	78740	E5L3D	rabbit	IgG	pLCK-Try394-AF647
12	5	phospho-Histone 3	Alexa Fluor 750	Cell Signaling Technology	43185BC	D2C8	rabbit	IgG	phospho-Histone 3-AF750
13	1	Hoechst 33342		Life Technologies	H3570					AB_2651135
13	2	PRAME	Alexa Fluor 488	Cell Signaling Technology	39509	E7I1B	rabbit	IgG	PRAME-AF488	AB_2943228
13	3	COX4	Alexa Fluor 555	Abcam	ab210675	EPR9442(ABC)	rabbit	IgG	COX4-AF555	AB_2857975
13	4	PMEL	Alexa Fluor 647	Abcam	ab246730	EP4863(2)	rabbit	IgG	PMEL-AF647
14	1	Hoechst 33342		Life Technologies	H3570					AB_2651135
14	2	pMLC2	Alexa Fluor 488	Cell Signaling Technology	35145BC	E2J8F	rabbit	IgG	pMLC2-AF488
14	3	phospho-MAPK	Alexa Fluor 555	Cell Signaling Technology	76032BC	D13.14.4E	rabbit	IgG	phospho-MAPK-AF555
14	4	p21	Alexa Fluor 647	Cell Signaling Technology	8587S	12D1	rabbit	IgG	p21 / Alexa Fluor 647	AB_10892861
15	1	Hoechst 33342		Life Technologies	H3570					AB_2651135
15	2	CD8a	Alexa Fluor 488	Thermo Fisher Scientific	53-0008-80	AMC908	mouse	IgG2a, k	CD8a-AF488	AB_2574412
15	3	Actin, cytoplasmic 1	Alexa Fluor 555	Cell Signaling Technology	8046S	13E5	rabbit	IgG	Actin, cytoplasmic 1	AB_11179208
15	4	MART-1	Alexa Fluor 647	Abcam	ab225500	EPR20380	rabbit	IgG	MART-1-AF647	AB_2868593

## Sheet: Supplementary Table 6
Supplementary Table 6: CyCIF antibody for LSP22408
Cycle	Channel	Target	Label	Vendor(s)	Catalog Number(s)	Clone Name	Antibody Species	Isotype	Dilution Factor 1:x	Antibody Name	RRID identifier
1	1	Hoechst 33342		Life Technologies	H3570				10000		AB_2651135
1	2	Alpha-actin-2	eFluor 570	Thermo Fisher Scientific	41-9760-82	1A4	mouse	IgG2aK	100	Alpha-actin-2-eF570	AB_2573631
1	3	SOX10	Alexa Fluor 647	Abcam	ab270151	SP267	rabbit	IgG	100	SOX10-AF647	AB_2927700
2	1	Hoechst 33342		Life Technologies	H3570				10000		AB_2651135
2	2	Actin, cytoplasmic 1	Alexa Fluor 555	Cell Signaling Technology	8046S	13E5	rabbit	IgG	100	Actin, cytoplasmic 1	AB_11179208
2	3	MART-1	Alexa Fluor 647	Abcam	ab225500	EPR20380	rabbit	IgG	100	MART-1-AF647	AB_2868593
3	1	Hoechst 33342		Life Technologies	H3570				10000		AB_2651135
3	2	CD11c	Alexa Fluor 555	Cell Signaling Technology	64675BC	D1V9Y	rabbit	IgG	100	CD11c-AF555	AB_2890233
3	3	CD45	Alexa Fluor 647	BioLegend	304020, 304056	HI30	mouse	IgG1, kappa	100	CD45-AF647	AB_493034
4	1	Hoechst 33342		Life Technologies	H3570				10000		AB_2651135
4	2	Lamin-B1	Alexa Fluor 488	Abcam	ab194106	EPR8985(B)	rabbit	IgG	100	Lamin-B1-AF488	AB_2728786
4	3	S100B	Alexa Fluor 647	Abcam	ab196175	EP1576Y	rabbit	IgG	100	S100B-AF647	AB_2868562
5	1	Hoechst 33342		Life Technologies	H3570				10000		AB_2651135
5	2	Alpha-actin-2	eFluor 570	Thermo Fisher Scientific	41-9760-82	1A4	mouse	IgG2aK	100	Alpha-actin-2-eF570	AB_2573631
5	3	NUP98	Alexa Fluor 647	Cell Signaling Technology	13393S	C39A3	rabbit	IgG	100	NUP98-AF647	AB_2728831
6	1	Hoechst 33342		Life Technologies	H3570				10000		AB_2651135
6	2	CD163	Alexa Fluor 555	Abcam	ab281746	EPR19518	rabbit	IgG	100	CD163-AF555	AB_2940922
6	3	Collagen 4	Alexa Fluor 647	Thermo Fisher Scientific	51-9871-80	1042	mouse	IgG2b	100	Collagen 4-AF647	AB_10854267

## Sheet: Supplementary Table 7
Supplementary Table 7: CyCIF antibody for LSP17378
Cycle	Channel	Antibody Name	Target	Vendor	Catalog no.	Clone	Fluorophore	Dilution
1	1		Hoechst 33342	Life Technologies	H3570			1:10000
	2	anti-STING/TMEM173	STING/TMEM173	R&D Systems	AF6516		anti-Sheep-488	1:100
	3	anti-TREX1	TREX1	Santa Cruz	sc-271870	E-6	anti-Mouse-555	1:100
	4	anti-BANF1	BANF1	Abcam	ab208621	EPR7668	Alexa Fluor 647	1:100
2	1		Hoechst 33342	Life Technologies	H3570			1:10000
	2	anti-pH2AX	pH2AX	Biolegend	613406	2F3	Alexa Fluor 488	1:100
	3	anti-IRF3	IRF3	CST	73147S	D9J5Q	Alexa Fluor 555	1:100
	4	anti-NFkB	NFkB	CST	8801S	D14E12	Alexa Fluor 647	1:100
3	1		Hoechst 33342	Life Technologies	H3570			1:10000
	2	anti-cGAS	cGAS	CST	34256S	E5V3W	Alexa Fluor 488	1:100
	3	anti-SOX9	SOX9	Abcam	ab202516	EPR14335	Alexa Fluor 555	1:100
	4	anti-SOX2	SOX2	Abcam	ab196637	EPR3131	Alexa Fluor 647	1:100
4	1		Hoechst 33342	Life Technologies	H3570			1:10000
	2	anti-DCX	DCX	Santa Cruz	sc-271390	E-6	Alexa Fluor 488	1:100
	3	anti-OLIG2	OLIG2	Abcam	ab300730	EPR2673	Alexa Fluor 555	1:100
	4	anti-HuD	HuD	Santa Cruz	sc-48421	H-9	Alexa Fluor 647	1:100
5	1		Hoechst 33342	Life Technologies	H3570			1:10000
	2	anti-C/EBPβ	C/EBPβ	CST	33452S	E2K1U	Alexa Fluor 488	1:100
	3	anti-EGFR	EGFR	CST	5108S	D38B1	Alexa Fluor 555	1:100
	4	anti-SOX10	SOX10	Abcam	ab270151	SP267	Alexa Fluor 647	1:100
6	1		Hoechst 33342	Life Technologies	H3570			1:10000
	2	anti-Lamin AC	Lamin AC	CST	8617S	4C11	Alexa Fluor 488	1:100
	3	anti-TMEM119	TMEM119	CST	custom	E3E4T	Alexa Fluor 555	1:100
	4	anti-HOPX	HOPX	Santa Cruz	sc-398703	E-1	Alexa Fluor 647	1:100
7	1		Hoechst 33342	Life Technologies	H3570			1:10000
	2	anti-Lamin B1	Lamin B1	Abcam	ab194106	EPR8985(B)	Alexa Fluor 488	1:100
	3	anti-Ki67	Ki67	Invitrogen	41-5699-82	20Raj1	eFluor 570	1:100
	4	anti-Lamin B2	Lamin B2	Abcam	ab200427	EPR9701(B)	Alexa Fluor 647	1:100
8	1		Hoechst 33342	Life Technologies	H3570			1:10000
	2	anti-NDRG1	NDRG1	Abcam	ab199233	EPR5593	Alexa Fluor 488	1:100
	3	anti-HIF1a	HIF1a	CST	custom	E1V6A	Alexa Fluor 555	1:100
	4	anti-IFITM1	IFITM1	CST	60379S	D5P5J	Alexa Fluor 647	1:100
9	1		Hoechst 33342	Life Technologies	H3570			1:10000
	2	anti-MX1	MX1	CST	custom	D3W7I	Alexa Fluor 488	1:100
	3	anti-CD31	CD31	Abcam	ab279331	EPR3094	Alexa Fluor 555	1:100
	4	anti-INSM1	INSM1	Santa Cruz	sc-271408	A-8	Alexa Fluor 647	1:100
10	1		Hoechst 33342	Life Technologies	H3570			1:10000
	2	anti-cGAS	cGAS	CST	34256S	E5V3W	Alexa Fluor 488	1:100
	3	anti-BANF1	BANF1	Santa Cruz	sc-166324	A-11	Alexa Fluor 546	1:100
	4	anti-pH2AX	pH2AX	Biolegend	613408	2F3	Alexa Fluor 647	1:100

## Sheet: Supplementary Table 8
Supplementary Table 8: CyCIF antibody for LSP18251
Cycle	Channel	Target	Label	Vendor(s)	Catalog Number(s)	Clone Name	Antibody Species	Isotype	Dilution Factor 1:x	Antibody Name	RRID identifier
1	1	Hoechst 33342		Life Technologies	H3570				10000		AB_2651135
1	2	STING		R&D Systems	AF6516		sheep	IgG	100	STING	AB_10718401
1	3	HLA E		Abcam	ab300553	EPR25300-104	rabbit	IgG	500	HLA E	AB_2943209
1	4	p53		Dako	M7001	DO7	mouse	IgG2b, kappa	500	p53	AB_2206626
2	1	Hoechst 33342		Life Technologies	H3570				10000		AB_2651135
2	2	CGAS	Alexa Fluor 488	Cell Signaling Technology	34256	E5V3W	rabbit	IgG	100	CGAS-AF488	AB_2943225
2	3	H2AX	Alexa Fluor 488	BioLegend	613406	2F3	mouse	IgG1 kappa	100	H2AX-AF488	AB_2248011
2	4	BANF1	Alexa Fluor 647	Abcam	ab208621	EPR7668	rabbit	IgG	100	BANF1-AF647	AB_2868493
3	1	Hoechst 33342		Life Technologies	H3570				10000		AB_2651135
3	2	Lamin-A/C	Alexa Fluor 488	Cell Signaling Technology	8617S	4C11	mouse	IgG2a	100	Lamin-A/C	AB_10997529
3	3	IRF3		Cell Signaling Technology	10949	D9J5Q	mouse	IgG1	100	IRF3	AB_2797733
3	4	NFKB p65		Cell Signaling Technology	6956S	L8F6	mouse	IgG2b	100	NFkB	AB_10828935
4	1	Hoechst 33342		Life Technologies	H3570				10000		AB_2651135
4	2	CD4	Alexa Fluor 488	abcam	ab196372	EPR6855	rabbit	IgG	500	CD4-AF488	AB_2889191
4	3	LAG3	Alexa Fluor 555	Cell Signaling Technology	56141BC	D2G4O™	rabbit	IgG	100	LAG3-AF555	AB_2798739
4	4	CD103	Alexa Fluor 647	Abcam	ab225153	EPR4166(2)	rabbit	IgG	400	CD103-AF647	AB_2884945
5	1	Hoechst 33342		Life Technologies	H3570				10000		AB_2651135
5	2	Ki-67	Alexa Fluor 488	Cell Signaling Technology	11882S	D3B5	rabbit	IgG	200	Ki-67 / clone D3B5	AB_2687824
5	3	CD11c	Alexa Fluor 555	Cell Signaling Technology	77882BC	D3V1E	rabbit	IgG	200	CD11c-AF555	AB_3331656
5	4	CD8a	eFluor 660	eBioscience	50-0008-82	AMC908	mouse	IgG2a, kappa	200	CD8a-eF660	AB_2574149
6	1	Hoechst 33342		Life Technologies	H3570				10000		AB_2651135
6	2	CGAS	Alexa Fluor 488	Cell Signaling Technology	34256	E5V3W	rabbit	IgG	100	CGAS-AF488	AB_2943225
6	3	H2AX	Alexa Fluor 488	BioLegend	613406	2F3	mouse	IgG1 kappa	100	H2AX-AF488	AB_2248011
6	4	BANF1	Alexa Fluor 647	Abcam	ab208621	EPR7668	rabbit	IgG	100	BANF1-AF647	AB_2868493
7	1	Hoechst 33342		Life Technologies	H3570				10000		AB_2651135
7	2	MX1	Alexa Fluor 488	Cell Signaling Technology	7937BC	D3W7I	rabbit	IgG	200	MX1-AF488	AB_2799122
7	3	HLA -DRA	Alexa Fluor 555	Abcam	ab215312	EPR3692	rabbit	IgG	200	HLA-DRA-AF555	AB_2889281
7	4	HLA-A	Alexa Fluor 647	Abcam	ab199837	EP1395Y	rabbit	IgG	100	HLA A-AF647	AB_2728798
8	1	Hoechst 33342		Life Technologies	H3570				10000		AB_2651135
8	2	TCF1/TCF7	Alexa Fluor 488	Cell Signaling Technology	6444	C63D9	rabbit	IgG	100	TCF1/TCF7-AF488	AB_2797627
8	3	CD68	Alexa Fluor 555	Cell Signaling Technology	23308S	D4B9C	rabbit	IgG	100	CD68-AF555	AB_2922446
8	4	PD-1	Alexa Fluor 647	Abcam	ab201825	EPR4877(2)	rabbit	IgG	200	PD-1-AF647	AB_2728811
9	1	Hoechst 33342		Life Technologies	H3570				10000		AB_2651135
9	2	CD31	FITC	Thermo Fisher Scientific	11-0311-82	390	rat	IgG2a	200	CD31-FITC	AB_465012
9	3	FOXP3	eFluor 570	eBioscience	41-4777-80, 41-4777-82	236A/E7	mouse	IgG1	100	FOXP3-eF570	AB_2573609
9	4	Granzyme B	Alexa Fluor 647	Santa Cruz Biotechnology	sc-8022 AF647	2C5	mouse	IgG1	100	Granzyme B-AF647	AB_2232723
10	1	Hoechst 33342		Life Technologies	H3570				10000		AB_2651135
10	2	CD20	Alexa Fluor 488	eBioscience	53-0202-80, 53-0202-82	L26	mouse	IgG2a, kappa	100	CD20-AF488	AB_10734357
10	3	CD40	Alexa Fluor 555	Cell Signaling Technology	16805BC	D8W3N	rabbit	IgG	100	CD40-AF555	AB_2799188
10	4	NKG2D	Alexa Fluor 647	Novus Biologicals	NB100-65956AF647	1D11	mouse	IgG1	100	NKG2D-AF647	AB_2943251
11	1	Hoechst 33342		Life Technologies	H3570				10000		AB_2651135
11	2	Cytokeratin (pan)	Alexa Fluor 488	Cell Signaling Technology	4523S	C11	mouse	IgG1	250	Cytokeratin (pan)-AF488	AB_836889
11	3	pTBK-1	Alexa Fluor 555	Cell Signaling Technology	70483S	D52C2	rabbit	IgG	100	pTBK-1-AF555	AB_2943237
11	4	CD163	Alexa Fluor 647	BioLegend	326507	RM3/1	mouse	IgG1	200	CD163-AF647	AB_893268
12	1	Hoechst 33342		Life Technologies	H3570				10000		AB_2651135
12	2	CD45RO	Alexa Fluor 488	BioLegend	304212	UCHL1	mouse	IgG2a, kappa	100	CD45RO-AF488	AB_528823
12	3	CD3d	Alexa Fluor 555	Abcam	ab208514	EP4426	rabbit	IgG	200	CD3d-AF555	AB_2728789
12	4	Stat3 (pY705)	Alexa Fluor 647	Cell Signaling Technology	4324S	D3A7	rabbit	IgG	200	Stat3 (pY705)-AF647	AB_10694637
13	1	Hoechst 33342		Life Technologies	H3570				10000		AB_2651135
13	2	TCF1/TCF7	Alexa Fluor 488	Cell Signaling Technology	6444	C63D9	rabbit	IgG	100	TCF1/TCF7-AF488	AB_2797627
13	3	Actin, cytoplasmic 1	Alexa Fluor 555	Cell Signaling Technology	8046S	13E5	rabbit	IgG	100	Actin, cytoplasmic 1	AB_11179208
13	4	CD20	eFluor 660	eBioscience	50-0202-80, 50-0202-82	L26	mouse	IgG2a	100	CD20-eF660	AB_11151691
14	1	Hoechst 33342		Life Technologies	H3570				10000		AB_2651135
14	2	Tubulin beta chain	Alexa Fluor 555	Cell Signaling Technology	2116S	9F3	rabbit	IgG	100	Tubulin beta chain-AF555	AB_10695881
14	3	TIM3	Alexa Fluor 488	Cell Signaling Technology	54669	D5D5R	rabbit	IgG	100	TIM3-AF488	AB_2799468
14	4	PD-L1	Alexa Fluor 647	Cell Signaling Technology	15005	E1L3N	rabbit	IgG	100	PD-L1-AF647	AB_2728832
15	1	Hoechst 33342		Life Technologies	H3570				10000		AB_2651135
15	2	CD57	FITC	BD Biosciences	561906	NK-1	mouse	IgM, k	200	CD57-FITC	AB_10897013
15	3	IRF3	Alexa Fluor 555	Cell Signaling Technology	73147	D9J5Q	rabbit	IgG	100	IRF3-AF555	AB_2799834
15	4	NFKB p65		Cell Signaling Technology	6956S	L8F6	mouse	IgG2b	100	NFkB	AB_10828935
16	1	Hoechst 33342		Life Technologies	H3570				10000		AB_2651135
16	2	pSTAT1	Alexa Fluor 488	Cell Signaling Technology	9174S	58D6	rabbit	IgG	200	pSTAT1-AF488	AB_2198287
16	3	CD206	Alexa Fluor 555	Cell Signaling Technology	48352BC	E2L9N	rabbit	IgG	100	CD206-AF555
17	1	Hoechst 33342		Life Technologies	H3570				10000		AB_2651135
17	2	Lamin-B1	Alexa Fluor 488	Abcam	ab194106	EPR8985(B)	rabbit	IgG	100	Lamin-B1-AF488	AB_2728786
17	3	HIF1A	Alexa Fluor 555	Cell Signaling Technology	65036BC	E1V6A	rabbit	IgG	100	HIF1A-AF555	AB_3073709
17	4	GLUT1	Alexa Fluor 647	Abcam	ab195020	EPR3915	rabbit	IgG	100	GLUT1-AF647	AB_2783877
18	1	Hoechst 33342		Life Technologies	H3570				10000		AB_2651135
18	2	Neurofilament L	Alexa Fluor 488	Cell Signaling Technology	8024	C28E10	rabbit	IgG	200	Neurofilament L-AF488	AB_10860421
18	3	Tubulin beta chain	Alexa Fluor 647	Abcam	ab195880	2G10	mouse	IgG2a	200	Tubulin beta chain-AF647	AB_2857982
18	4	Synaptophysin	Alexa Fluor 555	Abcam	ab206870	YE269	rabbit	IgG	200	SYP-AF555	AB_2864347

## Sheet: Supplementary Table 9
Supplementary Table 9: CyCIF antibody for LSP13357
Cycle	Channel	Target	Label	Vendor(s)	Catalog Number(s)	Clonality	Antibody Species	Isotype	Dilution Factor 1:x	Antibody Name	RRID identifier
1	1	Hoechst 33342		Life Technologies	H3570				10000		AB_2651135
1	2	CD31	Alexa Fluor 488	Abcam	ab275989	monoclonal	rabbit	IgG	100	CD31-AF488	AB_2943189
1	3	CD45	phycoerythrin	Biolegend	304039	monoclonal	mouse	IgG1k	100	CD45-PE	AB_2562057
1	4	CD68	eFluor 570	Thermo Fisher Scientific	41-0687-80	monoclonal	mouse	IgG1, k	100	CD68-eF570	AB_2573600
1	5	FOXP3	eFluor 660	eBioscience	50-4777-41	monoclonal	mouse	IgG1, kappa	100	FOXP3-eFluor660	AB_2574218
1	6	CD8a	eFluor 660	eBioscience	50-0008-82	monoclonal	mouse	IgG2a, kappa	100	CD8a-eF660	AB_2574149
1	7	CD20	Alexa Fluor 750	Novus Biologicals	NBP2-80486AF750	monoclonal	mouse	IgG2a, k	100	CD20-AF750	AB_2868568
1	8	Alpha-actin-2	Alexa Fluor 750	R&D Systems	IC1420S-025	monoclonal	mouse	IgG2a	100	Alpha-actin-2-AF750	AB_2868436
1	9	CD4	Alexa Fluor 647	BioLegend	100426	monoclonal	rat	IgG2b	100	CD4-AF647	AB_493519
2	1	Hoechst 33342		Life Technologies	H3570				10000		AB_2651135
2	2	CD11c	Alexa Fluor 488	Abcam	ab275738	monoclonal	rabbit	IgG	100	CD11c-AF488	AB_2943188
2	3	CD206	Alexa Fluor 555	Cell Signaling Technology	48352BC	monoclonal	rabbit	IgG	100	CD206-AF555
2	4	HLA-DPB1	Alexa Fluor 647	abcam	ab201347	monoclonal	rabbit	IgG	100	HLA-BPB1-AD647	AB_2861375
2	5	Vimentin	Alexa Fluor 750	Cell Signaling Technology	69227BC	monoclonal	rabbit	IgG	100	Vimentin-AF750	AB_3331655
3	1	Hoechst 33342		Life Technologies	H3570				10000		AB_2651135
3	2	Lamin-B1	Alexa Fluor 488	Abcam	ab194106	monoclonal	rabbit	IgG	100	Lamin-B1-AF488	AB_2728786
3	2	Lamin-A/C	Alexa Fluor 488	Cell Signaling Technology	8617S	monoclonal	mouse	IgG2a	100	Lamin-A/C	AB_10997529
3	3	CD163	Alexa Fluor 555	Abcam	ab281746	monoclonal	rabbit	IgG	100	CD163-AF555	AB_2940922
3	4	NUP98	Alexa Fluor 647	Cell Signaling Technology	13393S	monoclonal	rabbit	IgG	100	NUP98-AF647	AB_2728831
3	5	phospho-Histone 3	Alexa Fluor 750	Cell Signaling Technology	43185BC	monoclonal	rabbit	IgG	100	phospho-Histone 3-AF750	AB_3668896
4	1	Hoechst 33342		Life Technologies	H3570				10000		AB_2651135
4	2	Catenin beta-1	Alexa Fluor 488	Cell Signaling Technology	2849	monoclonal	mouse	IgG1	100	Catenin beta-1-AF488	AB_10693296
4	3	Tubulin beta chain	Alexa Fluor 555	Cell Signaling Technology	2116S	monoclonal	rabbit	IgG	100	Tubulin beta chain-AF555	AB_10695881
4	4	PD-1	Alexa Fluor 647	Abcam	ab201825	monoclonal	rabbit	IgG	100	PD-1-AF647	AB_2728811
4	5	Cytokeratin (pan)	Alexa Fluor 750	Novus Biologicals	NBP2-33200AF750	monoclonal	mouse	IgG1 kappa	100	Cytokeratin (pan)-AF750	AB_2868569
5	1	Hoechst 33342		Life Technologies	H3570				10000		AB_2651135
5	2	HLA-A and HLA-B	Alexa Fluor 488	Abcam	ab198376	monoclonal	rabbit	IgG	100	HLA-A and HLA-B-AF488	AB_2943099
5	3	Nucleolin	Alexa Fluor 555	Abcam	ab203417	monoclonal	rabbit	IgG	100	Nucleolin-AF555	AB_2889303
5	4	CD21	Alexa Fluor 647	Abcam	ab202693	monoclonal	rabbit	IgG	100	CD21-AF647	AB_2889188
5	5	PCNA	Alexa Fluor 750	Cell Signaling Technology	24114BC	monoclonal	mouse	IgG2a	100	PCNA-AF750	AB_3669072
6	1	Hoechst 33342		Life Technologies	H3570				10000		AB_2651135
6	2	IBA1	Alexa Fluor 488	Abcam	ab195031	monoclonal	rabbit	IgG	100	IBA1-AF488	AB_2889157
6	3	Vinculin	eFluor 570	Thermo Fisher Scientific	41-9777-80	monoclonal	mouse	IgG1	100	Vinculin-eF570	AB_2573646
6	4	FOXP3	Alexa Fluor 647	BioLegend	320113	monoclonal	mouse	IgG1	100	FOXP3-AF647	AB_439753
6	5	Ki-67	Alexa Fluor 750	R&D Systems	IC7617S	monoclonal	rabbit	IgG	100	Ki-67-AF750	AB_2889352

## Sheet: Supplementary Table 10
Supplementary Table 10: CyCIF antibody for LSP27564
Cycle	Channel	Target	Label	Vendor(s)	Catalog Number(s)	Clone Name	Antibody Species	Isotype	Dilution Factor 1:x	RRID identifier
1	1	Hoechst 33342		Life Technologies	H3570				10000	AB_2651135
1	2	CD3E	Alexa Fluor 555	Cell Signaling Technology	57869BC	D7A6E	rabbit	IgG	100	AB_3668891
1	3	SOX10	Alexa Fluor 647	Abcam	ab270151	SP267	rabbit	IgG	100	AB_2927700
2	1	Hoechst 33342		Life Technologies	H3570				10000	AB_2651135
2	2	HLA-A and HLA-B	Alexa Fluor 488	Abcam	ab198376	EPR1394Y	rabbit	IgG	100	AB_2943099
2	3	Cytokeratin (pan)	eFluor 570	Thermo Fisher Scientific (eBioscience)	41-9003-80, 41-9003-82	AE1/AE3	mouse	IgG1	100	AB_11218704
2	4	CD31	Alexa Fluor 647	Abcam	ab218582	EPR3094	rabbit	IgG	100	AB_2857973
2	5	Lamin B1	Alexa Fluor 750	Novus Biologicals	MAB85251AF750	919022	mouse	IgG2b	100	AB_3148094
3	1	Hoechst 33342		Life Technologies	H3570				10000	AB_2651135
3	2	E-cadherin	Alexa Fluor 488	Cell Signaling Technology	3199	24E10	rabbit	IgG	100	AB_10691457
3	3	Tubulin beta chain	Alexa Fluor 555	Cell Signaling Technology	2116S	9F3	rabbit	IgG	100	AB_10695881
3	4	MART-1	Alexa Fluor 647	Abcam	ab225500	EPR20380	rabbit	IgG	100	AB_2868593
3	5	Vimentin	Alexa Fluor 750	Cell Signaling Technology	69227BC	D21H3	rabbit	IgG	100	AB_3331655

[truncated: 1 more sheets: Supplementary Table 11]
